# Supplementary material for: Selective pressure mediated by influenza virus M158–66 epitope-specific CD8+T cells promotes accumulation of extra-epitopic amino acid substitutions associated with viral resistance to these T cells
Source: Virus Res. 2024 Mar 15;343:199355. doi: 10.1016/j.virusres.2024.199355 (PMC10955411; doi:10.1016/j.virusres.2024.199355)
Supplement: Supplementary file 1 [file mmc1.xlsx]

## Sheet: M1H5N1
				Name	Reference Name	CDS Pos.	Change	Codon Change	Polymorphism Type	AA Change	Protein Effect	Variant Frequency	Coverage	Variant P-Value (approximate)
M1-H5N1	A549tg-A2	T-Cell	P1	I15V
				K27R
				K101R
				V115I
				T121A
			P5	I15V	EF541452	43	AUC -> GUT	AUC -> GUT	Substitution	I -> V	Substitution	0.5%	8942 -> 8974	2.2E-57
				K27R	EF541452	80	A -> G	AAA -> AGA	SNP (transition)	K -> R	Substitution	0.8%	9428	1.8E-114
				K101R	EF541452	302	AG -> GA	AAG -> AGA	Substitution	K -> R	Substitution	0.6%	7971 -> 7977	8.6E-57
				V115I	EF541452	342	GGUC -> AAUA	GAG,GUC -> GAA,AUA	Substitution	EV -> EI	Substitution	0.6%	9054 -> 9156	1.5E-64
				T121A	EF541452	361	ACC -> GCT	ACC -> GCT	Substitution	T -> A	Substitution	0.6%	10130 -> 10229	5.3E-84
			P10	I15V	EF541452	43	AUC -> GUT	AUC -> GUT	Substitution	I -> V	Substitution	92.4%	2278 -> 2283	0.0
				K27R	EF541452	80	A -> G	AAA -> AGA	SNP (transition)	K -> R	Substitution	92.9%	2458	0.0
				K101R	EF541452	302	AG -> GA	AAG -> AGA	Substitution	K -> R	Substitution	93.9%	4551 -> 4555	0.0
				V115I	EF541452	342	GGUC -> AAUA	GAG,GUC -> GAA,AUA	Substitution	EV -> EI	Substitution	93.8% -> 93.9%	5543 -> 5646	0.0
				T121A	EF541452	360	AACC -> TGCT	UCA,ACC -> UCT,GCT	Substitution	ST -> SA	Substitution	93.6% -> 93.7%	6089 -> 6145	0.0
		no T-Cell	P1	I15V
				K27R
				K101R
				V115I
				T121A
			P5	I15V
				K27R
				K101R
				V115I
				T121A
			P10	I15V	EF541452	43	AUC -> GUT	AUC -> GUT	Substitution	I -> V	Substitution	1.1%	1995 -> 1997	1.3E-33
				K27R	EF541452	80	A -> G	AAA -> AGA	SNP (transition)	K -> R	Substitution	1.1%	2096	6.9E-39
				K101R	EF541452	302	AG -> GA	AAG -> AGA	Substitution	K -> R	Substitution	1.2%	2997 -> 3001	4.0E-56
				V115I	EF541452	342	GGUC -> AAUA	GAG,GUC -> GAA,AUA	Substitution	EV -> EI	Substitution	1.1%	3841 -> 3880	2.4E-65
				T121A	EF541452	361	ACC -> GCT	ACC -> GCT	Substitution	T -> A	Substitution	1.1%	4345 -> 4374	3.9E-80
	A549wt	T-Cell	P1	I15V
				K27R
				K101R
				V115I
				T121A
			P5	I15V	EF541452	43	AUC -> GUT	AUC -> GUT	Substitution	I -> V	Substitution	2.8%	1450 -> 1451	1.8E-78
				K27R	EF541452	80	A -> G	AAA -> AGA	SNP (transition)	K -> R	Substitution	3.7%	1557	1.1E-120
				K101R	EF541452	302	AG -> GA	AAG -> AGA	Substitution	K -> R	Substitution	3.8%	2511 -> 2515	1.9E-192
				V115I	EF541452	342	GGUC -> AAUA	GAG,GUC -> GAA,AUA	Substitution	EV -> EI	Substitution	3.6%	3038 -> 3064	2.7E-226
				T121A	EF541452	360	AACC -> TGCT	UCA,ACC -> UCT,GCT	Substitution	ST -> SA	Substitution	3.5%	3335 -> 3369	2.7E-241
			P10	I15V	EF541452	43	AUC -> GUT	AUC -> GUT	Substitution	I -> V	Substitution	12.9% -> 13.0%	2354 -> 2357	0.0
				K27R	EF541452	80	A -> G	AAA -> AGA	SNP (transition)	K -> R	Substitution	14.2%	2496	0.0
				K101R	EF541452	302	AG -> GA	AAG -> AGA	Substitution	K -> R	Substitution	16.8% -> 16.9%	3652 -> 3655	0.0
				V115I	EF541452	342	GGUC -> AAUA	GAG,GUC -> GAA,AUA	Substitution	EV -> EI	Substitution	17.0% -> 17.2%	4442 -> 4488	0.0
				T121A	EF541452	361	ACC -> GCT	ACC -> GCT	Substitution	T -> A	Substitution	16.6% -> 16.7%	4912 -> 4951	0.0
		no T-Cell	P1	I15V
				K27R
				K101R
				V115I
				T121A
			P5	I15V	EF541452	43	AUC -> GUT	AUC -> GUT	Substitution	I -> V	Substitution	9.3%	1732 -> 1734	0.0
				K27R	EF541452	80	A -> G	AAA -> AGA	SNP (transition)	K -> R	Substitution	9.8%	1831	0.0
				K101R	EF541452	302	AG -> GA	AAG -> AGA	Substitution	K -> R	Substitution	10.9% -> 11.0%	2261	0.0
				V115I	EF541452	342	GGUC -> AAUA	GAG,GUC -> GAA,AUA	Substitution	EV -> EI	Substitution	11.1%	2617 -> 2637	0.0
				T121A	EF541452	360	AACC -> TGCT	UCA,ACC -> UCT,GCT	Substitution	ST -> SA	Substitution	10.6% -> 10.7%	2866 -> 2889	0.0
			P10	I15V	EF541452	43	AUC -> GUT	AUC -> GUT	Substitution	I -> V	Substitution	25.8%	5936 -> 5946	0.0
				K27R	EF541452	80	A -> G	AAA -> AGA	SNP (transition)	K -> R	Substitution	26.7%	6223	0.0
				K101R	EF541452	302	AG -> GA	AAG -> AGA	Substitution	K -> R	Substitution	29.4% -> 29.5%	5091 -> 5097	0.0
				V115I	EF541452	343	GUC -> AUA	GUC -> AUA	Substitution	V -> I	Substitution	29.0% -> 29.3%	5899 -> 5947	0.0
				T121A	EF541452	361	ACC -> GCT	ACC -> GCT	Substitution	T -> A	Substitution	29.0% -> 29.3%	6485 -> 6549	0.0

## Sheet: M1H3N2
				Name	Reference Name	CDS Pos.	Change	Codon Change	Polymorphism Type	AA Change	Protein Effect	Variant Frequency	Coverage	Variant P-Value (approximate)
M1-H3N2	A549tg-A2	T-Cell	P1	V15I
				R27K
				R101K
				I115V
				A121T
			P5	V15I	KC296469	43	GUT -> AUC	GUU -> AUC	Substitution	V -> I	Substitution	4.8% -> 4.9%	3889 -> 3899	0.0
				R27K	KC296469	80	G -> A	AGA -> AAA	SNP (transition)	R -> K	Substitution	4.9%	4085	0.0
				R101K	KC296469	302	GA -> AG	AGA -> AAG	Substitution	R -> K	Substitution	4.9%	4062 -> 4064	0.0
				I115V	KC296469	342	AAUA -> GGUC	GAA,AUA -> GAG,GUC	Substitution	EI -> EV	Substitution	4.9% -> 5.0%	4831 -> 4886	0.0
				A121T	KC296469	360	TGCT -> AACC	UCU,GCU -> UCA,ACC	Substitution	SA -> ST	Substitution	4.9%	5295 -> 5347	0.0
			P10	V15I	KC296469	43	GUT -> AUC	GUU -> AUC	Substitution	V -> I	Substitution	0.8%	2747 -> 2751	2.4E-34
				R27K	KC296469	80	G -> A	AGA -> AAA	SNP (transition)	R -> K	Substitution	0.9%	2916	1.8E-39
				R101K
				I115V	KC296469	343	AUA -> GUC	AUA -> GUC	Substitution	I -> V	Substitution	0.5% -> 0.6%	6115 -> 6222	5.3E-44
				A121T	KC296469	360	TGCT -> AACC	UCU,GCU -> UCA,ACC	Substitution	SA -> ST	Substitution	0.5%	6703 -> 6747	5.4E-47
		no T-Cell	P1	V15I
				R27K
				R101K
				I115V
				A121T
			P5	V15I
				R27K
				R101K
				I115V
				A121T
			P10	V15I
				R27K
				R101K
				I115V
				A121T
	A549wt	T-Cell	P1	V15I
				R27K
				R101K
				I115V
				A121T
			P5	V15I
				R27K
				R101K
				I115V	KC296469	343	A -> G	AUA -> GUA	SNP (transition)	I -> V	Substitution	0.6%	3869	7.1E-29
				A121T
			P10	V15I
				R27K
				R101K
				I115V
				A121T
		no T-Cell	P1	V15I
				R27K
				R101K
				I115V
				A121T
			P5	V15I
				R27K
				R101K
				I115V
				A121T
			P10	V15I
				R27K
				R101K
				I115V
				A121T
